# Supplementary material for: Overview of tRNA Modifications in Chloroplasts
Source: Microorganisms. 2022 Jan 20;10(2):226. doi: 10.3390/microorganisms10020226 (PMC8877259; doi:10.3390/microorganisms10020226)
Supplement: Supplementary file 1 [file microorganisms-10-00226-s001.zip]

Archive with 3 entries (2 files):
- tRNA supplementals/
- tRNA supplementals/Supplemental Figures modifications.pdf
- tRNA supplementals/Supplementary Data modifications.xlsx
