# Supplementary material for: Overview of tRNA Modifications in Chloroplasts
Source: Microorganisms. 2022 Jan 20;10(2):226. doi: 10.3390/microorganisms10020226 (PMC8877259; doi:10.3390/microorganisms10020226)
Supplement: Supplementary file 1 [file microorganisms-10-00226-s001.zip › tRNA supplementals/Supplementary Data modifications.xlsx]

## Sheet: tRNAs list
List of tRNA found in the chloroplast of Chlamydomonas reinhardtii along with their sequence (retrieved from http://seve.ibmp.unistra.fr/plantrna/search/)
tRNA-Ala (GCA)	GGGGATATAGCTCAGTTGGTAGAGCGCTGCCTTTGCAAGGCAGATGTCAGCGGTTCGAATCCGCTTATCTCCACCA
tRNA-Arg (AGA)	GGGTTCATCGTTCAATGGATAGGACAGCGGCCTTCTAAGCCGTCAATGTAGGTTCGATTCCTACTGGGCCTGCCA
tRNA-Arg (CGT)	GAGCTTGTAGCTCAGTGGACTAGAGCACATGGCTACGAACCATGGGGTCGGGGGTTCGAAACCCTCCTGGCTCGCCA
tRNA-Asn (AAC)	TCTTCAGTAGCTCAGTGGTAGAGCGATCGGCTGTTAACCGATTGGTCGTAGGTTCAAGTCCTACCTGGGAGTCCA
tRNA-Asp (GAC)	GGGATTGTAGTTCAATTGGTTAGAGCACCGCCCTGTCACGGCGGAAGTTGCGGGTTCGAGTCCCGTCAATCCCGCCA
tRNA-Cys (TGC)	GGCGGCATAGCAAGCGGTAAGGCCGTGGATTGCAAATCTCTATTCCCCAGTTCAAATCTGGGTGCCGCCTCCA
tRNA-Gln (CAA)	TGGGGCGTCGCCAAGTGGTAAGGCTGCGGTTTTTGGTACCGCCATTCGCAGGTTCGAATCCTTCCGCCCCAGCCA
tRNA-Glu (GAA)	GCCCCCATCGTCTAGAGGCCTAGGACACCTCCCTTTCACGGAGAAAACGCGGATTCGAATTCCGCTGGGGGTACCA
tRNA-Gly (GGC)	GCGGACATAGCTCAATGGTAGAGTATTTCCTTGCCAAGGAAAATGTTGCGGGTTCGACTCCCGTTGTCCGCTCCA
tRNA-Gly (GGA)	GCGGATGTAACTCAATCGGTAGAGTGCGATCCTTCCAAGTTCGAGGTTGTGGGTTCGAGTCCCATCATCCGCTCCA
tRNA-His (CAC)	GGCGGGCGTAGCCAAGTGGTAAGGCAGTGGATTGTGACTCCACTATTCGCGGGTTCGAACCCCGTCGTTCGCCCCA
tRNA-Ile (ATA)	GCACTGTTGGCCGAGCGGATGAGGCAAACGACTCATAATCGTTATAAGGTAGGTTCAACTCCTATACGGTGCACCA
tRNA-Ile (ATC)	GGGCTATTAGCTCAGTTGGTTAGAGCGTTGCTTTGATAAGGCAAAAGTCGAAAGTTCAAATCTTTCATAGCCCACCA
tRNA-Leu (TTA)	GGGGATATGGCGGAATGGTAGACGCTACGGACTTAAAATCCGTTCTTGTGCGAACAAGGTGAGGGTTCAAGTCCCTCTTTCCCCACCA
tRNA-Leu (CTA)	GCCTTCGTGATGGAACTGGTAGACATCCTGGTTTTAGGAACCAGTGCTGAAAGGCGTGCCGGTTCAAATCCGGCCGAAGGCACCA
tRNA-Lys (TTT)	GGGTTGCTAACTCAATGGTAGAGTACTCGGCTTTTAACCGATAAGTTCTGGGTTCGAGTCCCAGGTAACCCACCA
tRNA-Met-e (ATG)	GCCTGCTTAGCTCAGTTGGTTAGAGCGTCCGTTTCATAAGCTGATTGTCACTAGTTCAAATCTAGTAGCAGGCACCA
tRNA-Met-i (ATG)	AGCAGGGTAGAGCAGTCTGGTAGCTCGTGGGGCTCATAATCCTGAGGTCGCAGGTTCAAATCCTGCCCCTGCCACCA
tRNA-Phe (TTC)	GCCGGGATAGCTCAGTTGGTAGAGCAAAGCGTTGAAAATGCTTGGGTCACCGGTTCAAGTCCGGTTCCTGGCACCA
tRNA-Pro (CCA)	CGGGATGTAGCGCCAGCTTGGTAGCGCATGTGCTTTGGGAGCATAGGGTCGCAGGTTCGAATCCTGTCATCCCGACCA
tRNA-Ser (TCA)	GGAAAGGTGGCAGAGTGGTTAATTGCACCAATTTTGAAAATTGGCGTGGCTTCGCGGTCACCGAGGGTTCGAATCCCTCCCTTTCCGCCA
tRNA-Ser (AGC)	GGAGAGATGGCTGAGTGGTCGAAAGCGGCTGATTGCTAATCAGTTTAAGTGCGACTTGCGCTTACGAGGGTTCGAATCCCTCTCTCTCCGCCA
tRNA-Thr (ACA)	GCTTGCTTAACTCAATCGGTAGAGTATCGGTTTTGTAAACCGAAGGTTATCGGTTCAACTCCGATAGCAAGCTCCA
tRNA-Trp (TGG)	ACGTCCTTAGTTCAGTCGGTAGAACGCAGGTTTCCAAAACCTGATGTCGTGGGTTCAATTCCTACAGGGCGTGCCA
tRNA-Tyr (TAC)	GGGTCGATGCCCGAGTGGTTAATGGGGGCGGATTGTAAATCCGTTGACTTAGTCTGCGTTGGTTCGAATCCGACTCGACCCACCA
tRNA-Val (GTA)	AGGCCCATAACTCAGTCGGTAGAGTGATTGCCTTACAAGCAATAGGTCATCGGTTCAAGTCCGGTTGGGCCTACCA

## Sheet: tRNA copy number
amino acid	codons						Total copy number	total number of codons
Histidine	CAU=0	CAC=1					1	522
glutamine	CAA=1	CAG=0					1	1161
proline	CCT=0	CCG=0	CCA=1	CCG=0			1	1106
arginine	CGT=1	CGC=0	CGA=0	CGC=0	AGA=1	AGG=0	2	1226
leucine	CTT=0	CTC=0	CTA=1	CTG=0	TTA=1	TTG=0	2	2974
aspartic acid	GAT=0	GAC=1					1	892
glutamic acid	GAA=2	GAG=0					2	1191
alanine	GCT=0	GCC=0	GCA=2	GCG=0			2	1652
glycine	GGT=0	GGC=1	GGA=1	GGG=0			2	2915
valine	GTT=0	GTC=0	GTA=1	GTG=0			1	1571
tyrosine	TAT=0	TAC=1					1	966
serine	TCT=0	TCC=0	TCA=1	TCG=0	AGT=0	AGC=1	2	1908
cysteine	TGT=0	TGC=1					1	204
tryptophan	UGG=1						1	343
phenylalanine	TTT=0	TTC=1					1	1364
asparagine	AAT=0	AAC=1					1	1806
lysine	AAA=1	AAG=0					1	2207
threonine	ACT=0	ACC=0	ACA=1	ACG=0			1	1797
isoleucine	ATT=0	ATC=2	ATA=1				3	1842
methionine	ATG=2						2	783

## Sheet: aaRS list and targeting
potentially chloroplastic aaRS		Target peptide scores (http://www.cbs.dtu.dk/services/TargetP/)					Protein alignment (https://blast.ncbi.nlm.nih.gov/)
amino acid	gene name	Other	Signal peptide	Mitochondrial transfer peptide	Chloroplast transfer peptide	Thylakoid luminal transfer peptide	Percentage of protein similarity to aaRS confirmed experimentally to be localized in the chloroplast of Arabidopsis Thaliana (Duchêne et al. 2005).		comments
Arg	Cre03.g143887	0.9829	0.0167	0.0003	0	0	0.53	At4g26300
Pro	Cre09.g406200	0.0012	0	0.0077	0.9911	0.0001	0.56	At2g25840
Glu	Cre07.g313700	0.0093	0	0.3313	0.6578	0.0016	0.56	At5g64050
Cys	Cre01.g069472	0.7904	0.01	0.0794	0.1197	0.0005	0.46	At2g31170
Thr	Cre10.g421600	0.9988	0.0006	0.0006	0	0	0.6	At2g04842
Ser1	Cre02.g082877	0.9998	0.0001	0.0002	0	0	0.55	At1g11870
Ser2	Cre02.g082825	0.9985	0.0006	0.0009	0	0	0.63	At1g11870	similar to seryl-tRNA synthetase from Raphidocelis subcapitata, Klebsormidium nitens Chloro/mito, Coccomyxa subellipsoidea, Elaeis guineensis chloro/mito...
Trp	Cre12.g522350.t1.2	0.0791	0.0001	0.4714	0.4489	0.0004	0.64	AT2G25840
Leu	Cre13.g578451	0.024	0	0.1125	0.8629	0.0006	0.64	At4g04350
Met	Cre12.g487100	0.239	0.0023	0.1371	0.6212	0.0003	0.54	At3g55400
Gly	Cre10.g433000	0.06	0	0.0017	0.8457	0.0926	0.52	At3g48110
Asp	Cre09.g390986	0.9944	0.0008	0.0041	0.0007	0	0.55	At4g33760
Tyr	Cre13.g606050	0.0423	0	0.497	0.4604	0.0003	0.59	At3g02660
Gln (GatB)	Cre14.g627488	0.8945	0.0122	0.0869	0.0061	0.0003
Gln (GatA)	Cre10.g439400	0.1564	0.0004	0.8024	0.0396	0.0012
Lys	Cre06.g296250	0.4096	0	0.1249	0.465	0.0005	0.54	At3g13490
Ala1	Cre02.g143200	0.9424	0.022	0.0059	0.0184	0.0114	0.56	At5g22800	Both AlaRS are localized in the chloroplast of Arabidopsis thaliana
ala2	Cre08.g368900	0.0892	0.0002	0.486	0.3758	0.0488	0.6	At1g50200
Ile	Cre16.g689871	0.0007	0	0.1324	0.8667	0.0002	0.56	At5g49030
His	CHLREDRAFT_112211	0.9998	0.0001	0	0.0001	0	61% (80% query)	At3g46100	only partial protein, lacks the signal peptide
Phe	Cre02.g079600	0.0026	0	0.0332	0.9642	0	0.68	At3g58140
Asn	Cre03.g193800	0.9998	0	0.0001	0	0	0.48	At4g17300
Val	Cre07.g350500	0.0093	0	0.482	0.5086	0	0.58	At5g16715
potentially cytosolic aaRS		Protein alignment (https://blast.ncbi.nlm.nih.gov/)
amino acid	gene name	Percentage identity to aaRS localized experimentally in Arabidopsis Thaliana (Duchêne et al. 2005).		At gene localization
Glu	Cre07.g351300	none		potentially not aaRS
Glu	Cre11.g467547/Cre44.g788000	0.51	At5g26710	cytosolic
Ala	Cre14.g628400.t1.2	0.27	At1g50200	chloroplast
Asp	Cre06.g279150	50 to 60%	At4g26870 and At4g31180	cytosolic
Cys	Cre03.g169850	0.44	At3g56300 and At5g38830	cytosolic
Gly	Cre05.g233800	0.55	At1g29880	cytosolic and mitochondrial
Gln	Cre14.g614900	0.55	At1g25350	cytosolic
His	Cre01.g038000	none		potentially not aaRS
Ile	Cre16.g651750	0.6	At4g10320	cytosolic
Ile	Cre16.g651650.t1.1	none		potentially not aaRS
Met	Cre08.g364650.t1.1	0.45	At4g13780	cytosolic
Met	Cre02.g087950	0.56	At4g13781	cytosolic
Lys	Cre03.g160500.t1.2	0.6	At3g11710	cytosolic
Phe-alpha_sub	Cre09.g389430.t1.1	0.61	At4g39280	cytosolic
Phe-beta_sub	Cre13.g603900.t1.2	0.54	At1g72550	cytosolic
Tyr	Cre01.g046652.t1.1	low
Tyr	Cre03.g145727.t1.1/ Cre01.g059850	0.7	At1g28350 and At2g33840	cytosolic
Thr	Cre06.g273300.t1.2	60 and 40%	At5g26830 and At2g04842	cytosolic and mitochondrial
Leu	Cre06.g293582.t1.1	0.47	At1g09620	cytosolic and mitochondrial
Trp	Cre05.g238322	0.64	At3g04600	cytosolic
Val	Cre12.g537100.t1.2	0.53	At1g14610	cytosolic and mitochondrial
Pro	Cre10.g429100	0.57	At3g62120	cytosolic
Ser	Cre03.g189400.t1.2	0.59	At5g27470	cytosolic

## Sheet: release factors
		Target peptide scores (http://www.cbs.dtu.dk/services/TargetP/)					Protein alignment (https://blast.ncbi.nlm.nih.gov/)
Release factor	gene_name	Other	Signal peptide	Mitochondrial transfer peptide	Chloroplast transfer peptide	Thylakoid luminal transfer peptide	Arabidopsis Thaliana	Synechocystis pc 6803
prfA (RF1)	Cre16.g673617	0.9996	0.0002	0.0002	0	0	57% identity to RF1 (100% query)	60% identity to RF1 (99% query)
prfA (RF1)	Cre06.g289350	0.9547	0.0003	0.0058	0.0392	0	45% identity to RF1 (62% query)	37% identity to RF1 (68% query)
prfB (RF2)	Cre01.g010864	0.6974	0.0008	0.0003	0.3011	0.0004	48% identity to RF2 (42%query)	55% identity to RF2 (65%query)
RF3	Cre01.g006150	0.9996	0.0003	0.0001	0	0

## Sheet: tRNA modifications enzymes
			Target peptide scores (http://www.cbs.dtu.dk/services/TargetP/)
Position	gene_name	modification	Other	Signal peptide	Mitochondrial transfer peptide	Chloroplast transfer peptide	Thylakoid luminal transfer peptide	possible presence in the chloroplast	comments
34	Cre16.g666100	s2-U34	0.9992	0.0003	0.0005	0	0
	Cre01.g043500.t1.1		0.9765	0.0001	0.0212	0.0022	0
	Cre13.g573300.t1.1 (tadA)	Inosine (I34)	0.851	0.0001	0.0103	0.1381	0.0005	YES
	Cre12.g509600.t1.1 (tada2)		0.7947	0.2053	0	0	0	possible
	Cre10.g439200.t1.2 (tada3)		0.9996	0.0001	0	0.0002	0.0001
	Cre10.g417650 (TrmL)	Cm34 /Um34	0.8606	0.0003	0.095	0.0436	0.0004	possible	66% identity to GBF99644.1 from Raphidocelis subcapitata (Um34 for tRNA-LEU)
	Cre03.g179860.t1.1	m5-C34	0.9998	0.0001	0.0001	0	0
	Cre03.g192850	ac4-C34	0.9989	0.0002	0.0009	0	0		(52% and 56% identity with XP_020881540.1 (Arabidopsis lyrata subsp. Lyrata) and XP_016502922.1 (Nicotiana tabacum) resp.
	Cre13.g572800.t1.1 (tilS)	k2-C34 (Lysidine (L)) (Isoleucine tRNA)	0.2089	0	0.0004	0.7907	0	YES
	Cre12.g558400.t1.1 (tgt, qrt1)	queuine (Q)	0.4497	0.0007	0.0002	0.545	0.0044	YES
	Cre10.g451000.t1.2 (qtrtD1)		0.9913	0.0003	0.0002	0.0081	0.0001
	Cre16.g695851 (trm9)	mcm5-U34	0.9955	0.0006	0	0.0038	0
	Cre16.g681238.t1.1 (mnmE, trmE, MSS1)	c-mnm5-s2-U34	0.888	0.0454	0	0.0658	0.0008	possible
	Cre10.g428678.t1.1 (GidA)	c-mnm5-U34	0.0634	0.0009	0.3566	0.5789	0.0002	YES
	Cre14.g628000.t1.2	mnm5-s2-U34	0.6741	0.0006	0.2856	0.0396	0.0001	possible
37	Cre09.g390801 (miaB)	mS2-i6-A37	0.0344	0	0.0026	0.9612	0.0018	YES
	Cre11.g467633		0.029	0.0007	0.0273	0.8428	0.1003	YES
	Cre17.g717400.t1.1 (miaA)	i6-A37	1	0	0	0	0
	Cre17.g717350.t1.2 (miaA)		0.9251	0.0001	0	0.0748	0.0001	possible
	Cre14.g626634.t1.1	yW37	0.9932	0.0004	0.0002	0.0061	0.0002
	Cre03.g149300.t1.1	ms2-ct6-A37	0.9999	0.0001	0	0	0
	Cre03.g176900.t1.1	tRNA(Phe) 7-((3-amino-3-carboxypropyl)-4-demethylwyosine(37)-N(4))	0.8326	0.1469	0.0006	0.0197	0.0002
	Cre04.g229350.t1.2	tRNA(Phe) (7-(3-amino-3-carboxypropyl)wyosine(37)-O)-methyltransferase	0.9999	0.0001	0.0001	0	0
	Cre10.g455400.t1.2	m6A37	0.8584	0.0008	0	0.1391	0.0016	possible	(annotated for tRNA_Val m6-A37)
	Cre16.g672041.t1.1	m1G37	0.9998	0.0001	0	0.0001	0	possible
	Cre14.g629283.t1.2	tRNA Ala A37 to I	0.9999	0.0001	0	0	0
other	Cre17.g726000	CCA tRNA nucleotidyltransferase	0.624	0.0255	0.0377	0.2944	0.0184	possible
	Cre17.g726100		0.0781	0	0.0019	0.8879	0.0321	YES
	Cre14.g625950		0.5524	0.0289	0.3815	0.0369	0.0002	possible
	Cre16.g684850 (tng7)	m7G46 (N7)	0.8073	0.0012	0.1894	0.0005	0.0015	possible
	Cre17.g702400 (pus5)	pseudouridine (ψ)	0.34	0.0001	0.1121	0.5477	0.0001	YES (ψ32)
	Cre16.g691900.t1.2 (pus19)		1	0	0	0	0
	Cre02.g086050.t1.1 (pus4)		0.9228	0.0001	0.0712	0.0059	0
	Cre16.g690250.t1.2 (truB, pus4)		0.9281	0.0004	0.0071	0.0599	0.0046
	Cre03.g152950.t1.1		0.7147	0.0324	0.2101	0.0427	0.0001	possible (ψ38-40)
	Cre09.g405150.t1.1 (pus1)		0.0705	0.0002	0.2299	0.694	0.0053	YES (ψ38-40)
	Cre07.g323550.t1.2 (pus8)		1	0	0	0	0
	Cre01.g007651.t1.1 (pus10)		0.9866	0.0011	0.0122	0.0001	0
	Cre01.g021900.t1.1 (pus11)		1	0	0	0	0
	Cre13.g591501.t1.1 (truA, pus2,1)		1	0	0	0	0
	Cre16.g665750.t1.2 (MAA2, psaA transplicing)		0.0383	0.0003	0.1215	0.8397	0.0002	YES (ψ55)
	Cre10.g428400.t1.1 (pus7)		1	0	0	0	0
	Cre02.g078750.t1.1 (pus 3)		0.0036	0	0.0003	0.996	0.0001	YES
	Cre10.g462500.t1.1		1	0	0	0	0
	Cre16.g689100.t1.1		1	0	0	0	0
	Cre09.g387319.t1.1	Dihydrouridine (D)	0.0173	0	0.0749	0.9076	0.0001	YES
	Cre10.g423400.t1.1		0.996	0.0025	0.0013	0.0002	0
	Cre06.g284800.t1.2 (dusC)		0.9899	0.0014	0.0053	0.0034	0
	Cre04.g229948.t1.1		0.99	0.0006	0.0094	0.0001	0
	Cre13.g592300.t1.2		0.9973	0.0011	0.0012	0.0004	0
	Cre12.g486900.t1.2		0.9774	0.0002	0.0017	0.0203	0.0004
	Cre15.g636896.t1.1		0.0355	0	0	0.9586	0.0058	YES
	Cre06.g278500.t1.1 (trm10)	m1G9	1	0	0	0	0
	Cre10.g456851.t1.1 (tmg4)		0.6641	0.0038	0.2325	0.0995	0	possible
	Cre02.g119350.t1.2		1	0	0	0	0
	Cre07.g314550.t1.2 (trm8)	m1G7	1	0	0	0	0
	Cre08.g359100.t1.2 (trm11,14)	m2-(G10)	0.9999	0.0001	0	0	0
	Cre06.g272100.t1.1 (RIT1)	A64-2'-O-ribosylphosphate transferase	0.9998	0.0001	0	0	0
	Cre16.g654992.t1.1	m4(X)	0.9997	0	0	0.0002	0
	Cre01.g021150.t1.1 (tmu1)	m5U	1	0	0	0	0
	Cre02.g101950.t1.2 (tmu2/trmb2)		0.9984	0	0.0001	0.0015	0
	Cre07.g342150.t1.2 (Hem1)	Glu-tRNA reductase: tetrapyroll synthesis	0.325	0	0.5346	0.1401	0.0002
	Cre07.g352300.t1.2 TrMet(Xm32)	Cm/Um32	0.0307	0	0.0551	0.9141	0	YES
	Cre09.g393876.t1.1 TrMet(Xm32)		0.6701	0.0001	0.0224	0.3073	0.0001	possible
	Cre16.g653050.t1.1		0.9976	0.0005	0.0016	0.0002	0.0001
	Cre12.g484600.t1.2	m5C38	0.1816	0	0.0023	0.8156	0.0005	YES
	Cre12.g543100.t1.2	m1A58/57	1	0	0	0	0
	Cre05.g244236.t1.2		0.9994	0.0001	0.0001	0.0004	0.0001
	Cre12.g547750	selenocysteine synthetase	0.9951	0.0005	0.0029	0.0014	0.0001
	Cre05.g239083.t1.1	m3C32	0.9817	0.0182	0.0001	0	0
	Cre10.g422000.t1.2 (trm1)	m2G26	0.9999	0.0001	0	0	0
	Cre10.g428100.t1.1		0.9995	0.0005	0	0	0
	Cre15.g637350.t1.2 (trm3)	Gm18	0.989	0	0	0.0109	0	possible
	Cre13.g602300.t1.2	m5C multisite	0.9949	0.0024	0.0009	0.0018	0
